# Supplementary material for: CPT1A/2-Mediated FAO Enhancement—A Metabolic Target in Radioresistant Breast Cancer
Source: Front Oncol. 2019 Nov 15;9:1201. doi: 10.3389/fonc.2019.01201 (PMC6873486; doi:10.3389/fonc.2019.01201)
Supplement: Table S1 — The cluster of proteins involved in fatty acid metabolism enhanced by radiation in RD-BCSCs. The mitochondrial proteomics data were generated with mitochondrial proteins isolated from RD-BCSCs treated with or without IR, followed by digestion with trypsin and analyses by LC-MS and MS/MS on a Q Exactive Plus mass spectrometer. The 17 listed proteins were detected in the proteomic analysis of mitochondrial proteins of RD-BCSCs and classified by UniProtein under the category Lipid Metabolism. The gene symbols, descriptions, and comparison with or without 5 Gy IR are shown in the table, and the CPT1A/CPT2 are marked with yellow. [file Data_Sheet_1.zip]

Archive with 1 entries (1 files):
- Table S1.TIF
